# Supplementary material for: Novel Hyperplastic Expansion of White Adipose Tissue Underlies the Metabolically Healthy Obese Phenotype of Male LFABP Null Mice
Source: Cells. 2025 May 22;14(11):760. doi: 10.3390/cells14110760 (PMC12153764; doi:10.3390/cells14110760)
Supplement: Supplementary file 1 [file cells-14-00760-s001.zip]

Archive with 1 entries (1 files):
- cells-3601422-supplementary.pdf
